# Supplementary material for: Neoagarohexaose Attenuates Inflammatory and Oxidative Joint Injury in MIA/CIOA Mouse Models of Osteoarthritis
Source: Int J Mol Sci. 2026 Jul 10;27(14):6162. doi: 10.3390/ijms27146162 (PMC13410720; doi:10.3390/ijms27146162)
Supplement: Supplementary file 1 [file ijms-27-06162-s001.zip]

Archive with 1 entries (1 files):
- ijms-4394389-supplementary.pdf
